# Supplementary material for: Effect of Post-Printing Cooling Conditions on the Properties of ULTEM Printed Parts
Source: Polymers (Basel). 2023 Jan 8;15(2):324. doi: 10.3390/polym15020324 (PMC9862685; doi:10.3390/polym15020324)
Supplement: Supplementary file 1 [file polymers-15-00324-s001.zip]

Archive with 1 entries (1 files):
- polymers-2087099-supplementary.mp4
